# Supplementary material for: Acetylcholine and Royal Jelly Fatty Acid Combinations as Potential Dry Eye Treatment Components in Mice
Source: Nutrients. 2021 Jul 24;13(8):2536. doi: 10.3390/nu13082536 (PMC8399524; doi:10.3390/nu13082536)
Supplement: Supplementary file 1 [file nutrients-13-02536-s001.zip]

Archive with 1 entries (1 files):
- nutrients-1284924-supplementary.pdf
